# Supplementary material for: Inherent Flame-Retardant, Humid Environment Stable and Blue Luminescent Polyamide Elastomer Regulated by Siloxane Moiety
Source: Polymers (Basel). 2022 May 9;14(9):1919. doi: 10.3390/polym14091919 (PMC9104639; doi:10.3390/polym14091919)
Supplement: Supplementary file 1 [file polymers-14-01919-s001.zip]

Archive with 1 entries (1 files):
- polymers-1697737-supplementary.pdf
